# Supplementary material for: Scaling neighbor joining to one million taxa with dynamic and heuristic neighbor joining
Source: Bioinformatics. 2022 Dec 1;39(1):btac774. doi: 10.1093/bioinformatics/btac774 (PMC9805563; doi:10.1093/bioinformatics/btac774)
Supplement: btac774_Supplementary_Data [file btac774_supplementary_data.zip]

Archive with 6 entries (5 files):
- btac774_Supplementary_Data/
- btac774_Supplementary_Data/S1.pdf
- btac774_Supplementary_Data/S2.pdf
- btac774_Supplementary_Data/S3.pdf
- btac774_Supplementary_Data/S4.txt
- btac774_Supplementary_Data/S5.sh
