# Supplementary material for: Scaling neighbor joining to one million taxa with dynamic and heuristic neighbor joining
Source: Bioinformatics. 2022 Dec 1;39(1):btac774. doi: 10.1093/bioinformatics/btac774 (PMC9805563; doi:10.1093/bioinformatics/btac774)
Supplement: btac774_Supplementary_Data [file btac774_supplementary_data.zip › btac774_Supplementary_Data/S4.txt]

# This file summarises how the software were run in the paper, please note that 
# complete file paths are missing, it assumed that the software have been 
# installed according to the individual software guides and the data has been 
# obtained.
# Some of the Unix cmds might differ depending on the operating system (Linux 
# here), e.g. "wget" is better replaced with "curl" and the gnu-time option 
# "-v" is equivalent to "-lp" on macOS.


################
### Software ###
################
# Get the same software versions as in the paper, installation guides are provided in the individual git repositories and tarballs:
git clone -b 0.6.0 https://bitbucket.org/genomicepidemiology/ccphylo.git
git clone -b 1.3.19 https://bitbucket.org/genomicepidemiology/kma.git
git clone -b 1.0.9 https://github.com/sheneman/clearcut.git
git clone -o db9a33ae7fa67cfff8bf219f9fde52f5a5595af7 https://github.com/somme89/rapidNJ.git
git clone -o 4523a0eb073a68ffd00dcf537a9466a164c3a156 https://github.com/TravisWheelerLab/NINJA.git
wget --no-check-certificate http://sourceforge.net/projects/fastphylo/files/fastphylo/1.0.1/fastphylo-1.0.1.-Linux.tar.gz


##################
### Input Data ###
##################
# The input data for Neighbour-Joining is a Phylip formatted matrix, hereafter 
# noted with the .phy suffix.
# S1.pdf contains the information needed to get the raw data, prior to its conversion 
# to a Phylip distance matrix, or the gzipped Phylip distance matrices.

# The ResFinder distance matrix was constructed using the following command.
# kma index -i resfinder_db/*.fsa -o ResFinder -Sparse -
# kma dist -t_db ResFinder -o ResFinder.phy -d 64
# The distance matrix stored at sciendata.dk just needs to be unzipped
gunzip ResFinder.phy.gz

# The KmerFinder distance matrix was constructed using the following command.
# kma dist -t_db bacteria.ATG -o KmerFinder.phy -d 64
# The distance matrix stored at sciendata.dk just needs to be unzipped
gunzip KmerFinder.phy.gz

# The Krummholz distance matrix stored at sciendata.dk just needs to be unzipped
gunzip Krummholz.phy.gz

# The COG-417K distance matrix was constructed using the following command.
# ccphylo nwck2phy -i cog_417k.nwck -o cog_417k.phy -pHT .
# The distance matrix stored at sciendata.dk just needs to be unzipped
gunzip cog_417k.phy.gz

# Construct additive matrices for the COG-664K data
ccphylo nwck2phy -i cog_664k.nwck -o cog_664k.phy -pHT .

# Construct distance matrix for Chevrier data.
grep -v "^0 0 0 0 0 0 0 0 0 0 0 0 0 0 0 0 0 0 0 0 0 0 0 0 0 0 0 0 0 0 0 0$" Chevrier_set.txt | head -1000001 | ccphylo tsv2phy -pS " " | gzip --fast > Chevrier.phy.gz


######################
### Contruct Trees ###
######################
# Construct trees from lower triangular relaxed phylip matrices (*.phy), the output will be trees in Newick format, hereafter noted with the suffix .nwck.
for matrix in *.phy
do
	# Canonical Neighbor-Joining
	/usr/bin/time -v -o nj_out/${matrix%.phy}.time clearcut --in=$matrix --out=nj_out/${matrix%.phy}.nwck --neighbor
	
	# Relaxed Neighbor-Joining
	/usr/bin/time -v -o rnj_out/${matrix%.phy}.time clearcut --in=$matrix --out=rnj_out/${matrix%.phy}.nwck
	
	# Dynamic Neighbor-Joining
	/usr/bin/time -v -o dnj_out/${matrix%.phy}.time ccphylo tree -i $matrix -o dnj_out/${matrix%.phy}.nwck -p
	
	# Dynamic Neighbor-Joining with 8 threads
	/usr/bin/time -v -o dnj_out/${matrix%.phy}_t8.time ccphylo tree -i $matrix -o dnj_out/${matrix%.phy}_t8.nwck -pt 8
	
	# Heuristic Neighbor-Joining
	/usr/bin/time -v -o hnj_out/${matrix%.phy}.time ccphylo tree -i $matrix -o hnj_out/${matrix%.phy}.nwck -pm hnj
done

# The remaining methods requires a full-formatted Phylip matrix to run, hereafter noted with the .phylip suffix.
for matrix in *.phy
do
	# Transform lower triangular relaxed phylip matrix to a full formatted relaxed phylip matrix
	ccphylo fullphy -i $matrix -o ${matrix%.phy}.phylip -p
	
	# Fast Neighbor-Joining
	/usr/bin/time -v -o fnj_out/${matrix%.phy}.time fnj -I phylip -O newick -o fnj_out/${matrix%.phy}.nwck ${matrix%.phy}.phylip
	
	# RapidNJ
	/usr/bin/time -v -o rapid_out/${matrix%.phy}.time rapidnj -x rapidnj_out/${matrix%.phy}.nwck ${matrix%.phy}.phylip
	
	# Ninja
	/usr/bin/time -v -o ninja_out/${matrix%.phy}.time Ninja -o ninja_out/${matrix%.phy}.nwck -i ${matrix%.phy}.phylip --in_type d
done


#######################
### Short Precision ###
#######################
# Construct dnj and hnj trees for COG-664K with short precision
/usr/bin/time -v -o dnj_out/cog_664k.time ccphylo tree -i cog_664k.phy -o dnj_out/cog_664k.nwck -s 65536
/usr/bin/time -v -o dnj_out/cog_664k_t8.time ccphylo tree -i cog_664k.phy -o dnj_out/cog_664k_t8.nwck -s 65536 -t 8
/usr/bin/time -v -o dnj_out/cog_664k.time ccphylo tree -i cog_664k.phy -o hnj_out/cog_664k.nwck -s 65536 -m hnj

######################
### Byte Precision ###
######################
# Construct dnj and hnj trees for Chevrier with byte precision
/usr/bin/time -v -o dnj_out/Chevrier.time ccphylo tree -i data/Chevrier.phy.gz -o dnj_out/Chevrier.nwck -b 255
/usr/bin/time -v -o dnj_out/Chevrier_t8.time ccphylo tree -i data/Chevrier.phy.gz -o dnj_out/Chevrier_t8.nwck -b 255 -t 8
/usr/bin/time -v -o hnj_out/Chevrier.time ccphylo tree -i data/Chevrier.phy.gz -o hnj_out/Chevrier.nwck -b 255 -m hnj
