# Supplementary material for: Scaling neighbor joining to one million taxa with dynamic and heuristic neighbor joining
Source: Bioinformatics. 2022 Dec 1;39(1):btac774. doi: 10.1093/bioinformatics/btac774 (PMC9805563; doi:10.1093/bioinformatics/btac774)
Supplement: btac774_Supplementary_Data [file btac774_supplementary_data.zip › btac774_Supplementary_Data/S5.sh]

# This file contain a minimal example of how to run the DNJ implementation 
# described in the paper.
# It requires an Unix environment, as well as git, zlib development files and 
# a c-compiler to run, these are standard on most Unix based operating 
# systems. The minimal example below has been tested on MacOs, Ubuntu, 
# openSUSE and CentOs.
# Please note that in difference to S4.txt, this does not contain all data, 
# neither the commands of the various tested software nor any measuring of 
# the computational requirements.

# Get the software:
git clone https://bitbucket.org/genomicepidemiology/ccphylo.git
cd ccphylo && make

# Create a tree using the distance matrix "test.phy.gz"
./ccphylo tree test.phy.gz
